# Supplementary material for: Lipoprotein(a) as an Independent Predictor of Elevated SYNTAX Score
Source: J Clin Med. 2024 Nov 24;13(23):7109. doi: 10.3390/jcm13237109 (PMC11642446; doi:10.3390/jcm13237109)
Supplement: Supplementary file 1 [file jcm-13-07109-s001.zip]

Archive with 1 entries (1 files):
- jcm-3297339-supplementary.png
